# Supplementary material for: Quantitative maps of genetic interactions in yeast - Comparative evaluation and integrative analysis
Source: BMC Syst Biol. 2011 Mar 24;5:45. doi: 10.1186/1752-0509-5-45 (PMC3079637; doi:10.1186/1752-0509-5-45)
Supplement: Additional file 7 — Pairwise predictive accuracies between the datasets when using 1% and 5% cut-off thresholds for interactions. [file 1752-0509-5-45-S7.ZIP]

Archive with 16 entries (16 files):
- Additional File 2 Figure, with 1, 3 and 5 percent lines.ps
- Additional File 5 Figure A, 1 percent NGI.ps
- Additional File 5 Figure A, 5 percent NGI.ps
- Additional File 5 Figure B, 1 percent NGI.ps
- Additional File 5 Figure B, 5 percent NGI.ps
- Additional File 5 Figure C, 1 percent NGI.ps
- Additional File 5 Figure C, 5 percent NGI.ps
- Additional file 4 Figure, with 1, 3 and 5 percent lines.ps
- Figure 1, with 1, 3 and 5 percent lines.ps
- Figure 3, with 1, 3 and 5 percent lines.ps
- Figure 4A, 1 percent PGI.ps
- Figure 4A, 5 percent PGI.ps
- Figure 4B, 1 percent PGI.ps
- Figure 4B, 5 percent PGI.ps
- Figure 4C, 1 percent PGI.ps
- Figure 4C, 5 percent PGI.ps
