# Supplementary material for: Quantitative maps of genetic interactions in yeast - Comparative evaluation and integrative analysis
Source: BMC Syst Biol. 2011 Mar 24;5:45. doi: 10.1186/1752-0509-5-45 (PMC3079637; doi:10.1186/1752-0509-5-45)
Supplement: Additional file 8 — An efficient, stand-alone R-implementation of the quantile-based matrix approximation procedure (QMAP). [file 1752-0509-5-45-S8.ZIP]

Archive with 2 entries (2 files):
- read me.pdf
- QMA_1.0.tar.gz
